# Supplementary material for: Novel lncRNA LNC_000113 Drives the Activation of Pulmonary Adventitial Fibroblasts through Modulating PTEN/Akt/FoxO1 Pathway
Source: J Cardiovasc Dev Dis. 2023 Jun 15;10(6):262. doi: 10.3390/jcdd10060262 (PMC10299350; doi:10.3390/jcdd10060262)
Supplement: Supplementary file 1 [file jcdd-10-00262-s001.zip]

Archive with 3 entries (2 files):
- jcdd-2286001-supplementary/
- jcdd-2286001-supplementary/File S1 whole western blots.pdf
- jcdd-2286001-supplementary/jcdd-2286001-supplementary.pdf
